# Supplementary material for: Effect of selective removal of badgers (Meles meles) on ranging behaviour during a ‘Test and Vaccinate or Remove’ intervention in Northern Ireland
Source: Epidemiol Infect. 2021 May 7;149:e125. doi: 10.1017/S0950268821001096 (PMC8161305; doi:10.1017/S0950268821001096)
Supplement: Supplementary file 1 [file S0950268821001096sup001.xlsx]

## Sheet: Sheet1
BadgerNumber	BadgerID	Comments	Collar_2014	Collar_2015	Collar_2016	Collar_2017	NrOfYearsCollared	Chip No	TVR_Year	DateGPSCollarApplied	DateLastReading	NrDaysReading	NrOfLocations	Area_95%FK(ha)	Area_50%FK(ha)	Area95%FK_1month(ha)	Area50FK_1month(ha)	NrOfLocations_Month1	Season_Month1	Area95%FK_2month(ha)	NrOfLocations_Month2	Season_Month2	Area95%FK_3month(ha)	NrOfLocations_Month3	Season_Month3	Area95%FK_4month(ha)	NrOfLocations_Month4	Season_Month4	Area95%FK_5month(ha)	NrOfLocations_Month5	Season_Month5	Area95%FK_6month(ha)	NrOfLocations_Month6	Season_Month6	Area95%FK_7month(ha)	NrOfLocations_Month7	Season_Month7	Area95%FK_8month(ha)	NrOfLocations_Month8	Season_Month8	Area95%FK_9month(ha)	NrOfLocations_Month9	Season_Month9	Area95%FK_10month(ha)	NrOfLocations_Month10	Season_Month10	Area95%FK_11month(ha)	NrOfLocations_Month11	Season_Month11
1	4340		4340				1	945000001524717	2014	2014-07-01	2015-01-21	204	990	74.39	6.08	82.01	10	178	7	92.16	239	8	70.49	199	9	42.93	170	10	30.59	158	11
2	4341		4341				1	981020009084461	2014	2014-09-01	2014-09-27	26	215	141.05	15.65	129.9	14.68
3	4342		4342	5310			2	981020009081949	2014	2014-08-15	2014-12-10	117	1215	212.05	23.82	118.38	18.05	314	8	178.23	487	9	113.49	268	10	102.74	146	11
4	4343		4343		5753		2	952000000855696	2014	2014-08-11	2014-09-06	26	177	57.1	8.19	55.12	8.08	177	8
5	4344		4344	5287	5725		3	981020009085464	2014	2014-07-29	2014-09-15	48	387	102.3	11.35	78.85	7.92	235	7
6	4345		4345	5311_5285	5745		3	981020009127341	2014	2014-08-05	2015-06-03	302	1639	231.25	23.8	151.8	11.55	204	8	171.19	296	9	132.76	210	10	140.78	120	11							223.12	170	2	204.84	200	3	191.84	143	4	170.43	185	5
7	4347		4347				1	945000001515550	2014	2014-07-02	2015-02-01	214	1382	394.29	39.3	101.71	12.3	179	7	115.83	277	8	306.79	234	9	86.37	237	10	158.6	225	11	138.68	132	12
8	4348		4348	5291		5311	3	981020009135023	2014	2014-08-26	2015-04-01	218	909	154.5	30.33	116.22	13.72	257	9	83.09	219	10	106.62	190	11										116.48	103	3
9	4349		4349				1	981020009085608	2014	2014-09-01	2015-02-24	176	1165	218.94	22.09	75.46	6.91	216	9	170.72	221	10	80.03	218	11	117.85	201	12	111.64	181	1	142.78	128	2
10	4350		4350	5284			2	981020009164253	2014	2014-09-03	2014-10-11	38	271	79.5	17.6	76.16	16.59	219	9
11	4351		4351				1	981020009090176	2014	2014-09-01	2014-09-28	27	164	82.84	13.04	81.75	12.65	164	9
12	4352		4352				1	952000000854555	2014	2014-07-28	2014-11-14	109	941	71.88	16.62	70.73	10.33	252	8	56.86	278	9	55.7	267	10
13	4353		4353	5299	5739		3	981020009030469	2014	2014-07-28	2015-05-18	294	1619	208.91	9.67	163.03	10.89	249	8	132.55	286	9	110.37	233	10	139.26	141	11										132.11	188	3	124.2	266	4
14	4355		4355				1	952000000854880	2014	2014-08-26	2014-12-20	116	667	84.83	19.65	62.95	5.56	192	9	55.86	242	10	74.78	175	11
15	4356		4356				1	981020009115280	2014	2014-07-31	2015-05-27	300	1643	134.55	23.7	132.36	6.71	227	8	113.07	260	9	104.29	241	10	76.56	144	11										102.07	214	3	112.37	207	4	121.83	179	5
16	4357		4357				1	945000001515642	2014	2014-07-03	2015-06-05	337	2132	174.67	16.58	114.74	18.04	191	7	98.8	225	8	129.29	250	9	81.75	244	10	73.28	198	11	104.59	103	12	126.17	121	1	209.88	166	2	172.35	212	3	188.54	205	4	182.34	191	5
17	4358		4358				1	952000000855180	2014	2014-08-05	2014-12-02	119	827	109.72	10.63	119.88	23.98	226	8	70.1	235	9	91.7	229	10	77.75	137	11
18	4359		4359				1	981020009133694	2014	2014-09-01	2015-04-30	241	1008	134.01	12.05	102.58	11.99	233	9	81.69	212	10	60.24	122	11										93.58	155	3	122.88	183	4
19	4360		4360			5301	2	981020009087269	2014	2014-07-28	2015-01-02	158	846	205.1	13.84	112.5	23.81	217	8	167.16	230	9	145.51	183	10	119.89	177	11
20	4361		4361	5301			2	981020009135906	2014	2014-08-26	2015-04-25	242	1441	174.23	9.93	107.32	15.75	305	9	55.51	234	10	128.85	134	11	98.88	110	12	125.65	126	1	176.14	159	2	129.88	195	3	104.38	177	4
21	4362		4362				1	981020009135528	2014	2014-07-16	2014-09-14	60	429	201.33	30.43	185	13.52	199	8	178.63	230	9
22	4363		4363	5280	5743	4374	4	952000000854020	2014	2014-08-04	2015-01-27	176	956	147.72	36.53	117.73	12.6	238	8	115.46	239	9	108.79	206	10	68.39	141	11
23	4364		4364	5295			2	981020009117788	2014	2014-07-28	2015-04-07	253	1369	50.65	9.72	25.74	6.9	208	8	34.37	258	9	29.16	244	10	28.4	197	11										46.09	162	3
24	4365		4365			4376	2	945000001514638	2014	2014-07-01	2014-08-20	50	339	131.29	5.71	79.38	5.56	209	7
25	4366		4366				1	952000000631152	2014	2014-07-24	2015-01-27	187	849	328.83	25.32	244.17	7.66	249	8	280.04	216	9	205.56	115	10
26	4367		4367				1	981020009121022	2014	2014-08-18	2015-03-08	202	1171	159.09	20.08	76.5	8.5	201	9	116.63	269	10	115.99	242	11	94.26	187	12	96.77	109	1	172	115	2
27	4368		4368				1	945000001515495	2014	2014-07-07	2015-04-04	271	1363	137.12	51.39	99.07	15.77	206	7	80.16	227	8	85.81	247	9	83.44	227	10	31.98	143	11										118.75	177	3
28	4369		4369				1	981020009115308	2014	2014-09-01	2014-11-25	85	660	124.37	6.87	115.76	11	206	9	96.28	263	10
29	4370		4370	5289			2	981020009137453	2014	2014-08-05	2015-04-20	258	1379	205.97	16.82	98.87	5.59	174	8	91.56	253	9	116.8	242	10	112.47	169	11										234.32	219	3
30	4371		4371				1	981020009157920	2014	2014-09-03	2015-04-27	236	1060	225.75	15.39	197.93	21.23	205	9	127.16	212	10	61.63	136	11										107.85	176	3	58.71	157	4
31	4372		4372				1	981020009085337	2014	2014-09-01	2015-04-03	214	881	107.11	11.72	76.61	6.68	220	9	88.25	238	10	50.38	146	11										79.24	110	3
32	4374		4374				1	945000001525851	2014	2014-07-16	2014-11-15	122	895	319.49	11.46	241.6	17.54	191	8	134.06	269	9	196.7	249	10	215.53	186	11
33	4375		4375	5307			2	981020009125369	2014	2014-07-28	2014-08-17	20	108	65.27	5.7	61.6	5.47	108
34	4376		4376				1	981020009188390	2014	2014-08-06	2015-05-21	288	1446	158.17	10.8	102.01	9.49	214	8	142.36	274	9	106.01	221	10	78.73	180	11										100.37	142	3	101.51	190	4
35	4377		4377		5736		2	945000001515996	2014	2014-08-27	2015-03-25	210	678	101.97	11.03	101.05	13.86	224	9	78.79	233	10
36	4378		4378		5734	4368	3	981020009120852	2014	2014-08-26	2014-12-17	113	799	97.82	5.43	91.57	6.18	293	9	89.98	326	10	30.31	169	11
37	4379		4379				1	945000001521223	2014	2014-07-07	2014-10-14	99	772	233.07	19.88	264.67	34.2	243	7	161.16	262	8	157.88	222	10
38	4354			4354			1	981020009106810	2015	2015-10-14	2016-07-25	285	1582	482.39	15.67	232.37	7.92	218	10	111.29	150	11				240.15	103	1	301.85	165	2	370.02	210	3	344.4	199	4	339.65	183	5	376.31	183	6
22	5280		4363	5280	5743	4374	4	952000000854020	2015	2015-08-10	2015-12-18	130	821	108.91	6.04	99.23	14.9	232	8	82.72	241	9	64.21	228	10	89.27	101	11
39	5281			5281			1	981020009163595	2015	2015-09-01	2016-04-04	216	969	82.91	22.15	70.75	15.68	224	9	53.92	230	10										59.15	104	2	50.83	231	3
40	5283			5283			1	981020009186788	2015	2015-09-28	2015-10-19	21	150	69.91	7.79	54.07	7.53	150	10
10	5284		4350	5284			2	981020009164253	2015	2015-08-26	2016-01-17	144	713	70.03	6.71	100.29	20.67	254	9	33.36	244	10
41	5286			5286			1	981020009161944	2015	2015-09-01	2015-11-22	82	561	66.89	13.91	53	9.72	210	9	51.04	240	10
5	5287		4344	5287	5725		3	981020009085464	2015	2015-08-03	2016-04-11	252	1214	114.19	10.68	61.25	4.51	199	8	40.47	244	9	58.47	229	10	54.73	157	11										110.12	150	3
42	5288			5288	5750		2	981020009175839	2015	2015-09-02	2016-04-20	231	957	105.77	5.05	31.64	4.44	193	9	64.04	179	10										131.39	122	2	129.03	157	3
29	5289		4370	5289			2	981020009137453	2015	2015-08-11	2015-09-15	35	242	151.37	10.28	110.85	8.72	200	9
43	5290	Rechipped(previous chip:981020009133884)		5290	5737		2	981020009090311	2015	2015-09-29	2015-10-10	11	76	84.39	11.35	76.25	7.13	76	10
8	5291		4348	5291		5311	3	981020009135023	2015	2015-08-25	2016-02-16	175	847	134.28	6.01	136.43	22.35	292	9	66.91	220	10	49.5	151	11
44	5292			5292			1	981020009140676	2015	2015-07-14	2015-11-01	110	747	175.99	18.54	198.91	8.55	179	8	156.7	207	9	133.7	224
45	5294			5294			1	981020009187924	2015	2015-09-07	2016-01-05	120	696	122.32	11.21	90.07	6.27	218	9	99.46	210	10	88.99	165	11	98.95	101	12
23	5295	Funny behaviour	4364	5295			2	981020009117788	2015	2015-08-05	2015-10-11	67	423	115.07	11.77	60.98	8.59	199	8	57.83	198	9
46	5296			5296			1	945000001525122	2015	2015-07-14	2015-09-22	70	514	163.79	12.04	136.92	6.09	206	7	160.34	248	8
47	5297			5297	5732	5313	3	981020009181451	2015	2015-09-01	2016-04-06	218	1200	82.6	26.28	65.28	10.85	207	9	56.83	221	10	58.5	133	11				48.49	109	1	62.96	142	2	73.43	255	3
48	5298			5298			1	981020009176542	2015	2015-09-28	2016-01-22	116	292	52.8	9.45	51.65	7.96	145	10
13	5299		4353	5299	5739		3	981020009030469	2015	2015-08-03	2016-04-13	254	1153	154.62	5.02	50.48	4.91	208	8	48.04	235	9	103.18	221	10													126.21	210	3
20	5301		4361	5301			2	981020009135906	2015	2015-08-25	2016-01-06	134	758	114.38	6.24	122.04	13.54	286	9	35.34	206	10	65.68	154	11
49	5303			5303	5740		2	981020009085944	2015	2015-08-25	2016-05-16	265	1279	79.2	8.34	71.05	8.21	257	9	100	206	10	64.17	151	11										35.63	180	3	49.97	204	4
50	5304			5304	5752		2	952000000854470	2015	2015-08-10	2015-12-28	140	985	356.94	24.23	221.37	9	247	8	216.9	241	9	233.12	218	10	116.91	185	11
51	5305			5305	5729	4357	3	981020009078631	2015	2015-08-03	2016-06-01	303	1947	161.67	26.62	65.05	6.66	201	8	52.27	236	9	72.17	220	10	98.79	177	11	81.34	132	12	116.59	121	1	194.16	168	2	118.35	226	3	157.76	209	4	132.09	254	5
52	5306			5306			1	981020009162507	2015	2015-07-20	2015-11-21	124	859	115.77	14.12	134.35	12.09	171	8	101.58	256	9	93.77	245	10	81.41	185	11
33	5307		4375	5307			2	981020009125369	2015	2015-10-08	2015-11-08	31	233	11.02	4.3	10.89	4.27	233	10
53	5308			5308			1	981020009156665	2015	2015-07-16	2015-08-24	39	228	105.35	11.02	104.4	13.19	184	8
54	5309			5309	5726	4361	3	952000000854559	2015	2015-08-24	2016-01-30	159	905	133.95	25.68	104.03	8.25	256	9	82.39	226	10	119.08	194	11	101.59	103	12	152.61	105	1
3	5310		4342	5310			2	981020009081949	2015	2015-08-17	2015-11-01	76	559	224.93	6.22	181.37	9.78	256	9	186.67	217	10
55	5312			5312			1	981020009220369	2015	2015-07-20	2016-02-29	224	1124	171.89	8.02	119.64	5.32	183	8	125.47	243	9	125.24	208	10	150.04	179	11	61.92	102	12				38.41	110	2
56	5313			5313		5300	2	981020009193753	2015	2015-08-24	2016-04-18	238	1298	148.92	23.52	66.67	6.52	272	9	56.72	215	10	71.36	160	11				143.79	108	1	46.54	158	2	59.11	192	3
57	5314			5314			1	981020009157593	2015	2015-09-09	2016-03-17	190	918	83.64	6.92	38.83	5.31	212	9	50.9	296	10	64.17	112	11							136.96	150	2
58	5315			5315	5735		2	981020009159670	2015	2015-09-15	2015-10-29	44	261	70.03	6.72	43.77	6.02	167	9
59	5316			5316			1	981020009105877	2015	2015-07-16	2015-11-19	118	690	49.29	5.88	50.48	9.87	173	8	40.74	181	9	38.14	166	10	28.46	212	11
60	5318			5318	5730	4366	3	981020009092224	2015	2015-08-03	2015-11-09	98	692	127.79	6.79	110.33	14.24	200	8	90.04	232	9	97.63	203	10
61	5319			5319	5741	4353	3	952000000843097	2015	2015-08-24	2016-01-24	153	910	100.41	33.66	102.54	22.33	236	9	52.28	217	10	86.73	189	11	61.3	134	12	76.99	134	1
62	5293_5317			5293_5317			1	981020009125299	2015	2015-08-13	2016-02-15	186	670	136.17	19.51	120.57	21.14	76	8	104.42	135	9	89.14	171	10							110.36	111	1
	5311_5285		4345	5311_5285	5745		3	981020009127341	2015	2015-08-10	2015-11-04	86	599	145.25	9.15	134.4	9.66	223	8	134.58	199	9
63	5719				5719	4372	2	981020009046905	2016	2016-08-16	2016-12-12	118	910	212.72	10.55	148.34	5.81	262	9	88.61	244	10	178.51	235	11	104.1	168	12
64	5720	Two microchips			5720		1	981020009135667&981020009130360	2016	2016-08-30	2016-09-25	26	101	109.46	11.06	104.57	9.28	100	9
65	5721				5721		1	981020009133295	2016	2016-08-15	2017-02-04	173	831	54.22	8.7	98.6	32.77	186	8	42.32	251	9	45.59	217	10
66	5722				5722		1	981020000200819	2016	2016-08-22	2017-02-23	185	1099	83.83	8.41	105.41	34.81	236	9	86.28	237	10	79.01	199	11	70.72	127	12				18.57	209	2
67	5723				5723		1	981020000200833	2016	2016-08-18	2017-02-11	177	1005	146.02	32.87	119.98	43.36	235	9	67.94	246	10	95.93	219	11	71.6	152	12
68	5724				5724		1	981020009166263	2016	2016-08-24	2016-10-17	54	377	103.03	5.34	126.73	39.51	217	9
5	5725		4344	5287	5725		3	981020009085464	2016	2016-08-01	2017-01-30	182	999	112.48	6.36	106.65	6.13	242	8	50.29	236	9	92.25	235	10	67.19	178	11
54	5726			5309	5726	4361	3	952000000854559	2016	2016-08-17	2016-12-27	132	887	127.55	10.17	118.58	5.88	230	9	58.62	236	10	111.87	238	11	107.93	163	12
69	5727				5727	4351	2	981020009179619	2016	2016-07-12	2016-12-11	152	882	153.19	18.2	99.15	9.09	213	8	137.03	216	9	119	278	10	114.42	133	11
70	5728				5728		1	981020009083958	2016	2016-09-26	2017-03-03	158	984	224.29	17.21	64.36	16.2	278	10	81.25	188	11	238.1	174	12	227.26	145	1	148.96	180	2
51	5729			5305	5729	4357	3	981020009078631	2016	2016-08-01	2017-02-15	198	1209	136.14	9.21	109.04	9.25	229	8	70.72	252	9	84.74	274	10	111.48	171	11	120.65	144	12
60	5730			5318	5730	4366	3	981020009092224	2016	2016-08-01	2017-01-06	158	1029	139.65	6.54	125.24	5.82	223	8	132.88	224	9	123.39	256	10	122.29	161	11	8.48	151	12
71	5731				5731		1	981020009172224	2016	2016-08-30	2017-04-09	222	1207	95.3	15.58	89.03	11.2	230	9	79.83	222	10	64.19	156	11	44.55	139	12	63.94	115	1	91.15	133	2	80.88	173	3
47	5732			5297	5732	5313	3	981020009181451	2016	2016-09-02	2017-01-11	131	744	72.53	22.89	59.07	24.82	210	9	66.54	232	10	69	137	11	49.83	128	12
72	5733				5733		1	981020009190377	2016	2016-08-01	2017-03-21	232	1312	131.94	23.17	120.75	29.32	205	8	51.1	245	9	85.56	299	10	85.53	147	11	75.22	124	12				116.09	115	2
36	5734		4378		5734	4368	3	981020009120852	2016	2016-08-17	2017-01-26	162	845	145.2	33.26	151.63	23.22	230	9	99.11	225	10	113.62	203	11
58	5735			5315	5735		2	981020009159670	2016	2016-09-12	2017-01-08	118	707	113	19.26	93.94	13.9	243	9	92.37	255	10	81.7	152	11
35	5736		4377		5736		2	945000001515996	2016	2016-08-17	2016-12-14	119	650	58.04	8.5	64.5	14.65	225	9	36.89	219	10	40.43	137	11
43	5737			5290	5737		2	981020009090311	2016	2016-08-15	2017-02-26	195	1094	160.54	20	128.45	7.4	256	8	95.4	195	9	94.13	214	10	78.23	134	11				134.5	122	1
73	5738				5738		1	981020009080819	2016	2016-08-30	2016-11-19	81	532	51.34	13.19	55.41	17.45	210	9	35.16	234	10
13	5739		4353	5299	5739		3	981020009030469	2016	2016-08-01	2016-11-09	100	767	163.01	17.75	179.06	29.67	244	8	117.08	238	9	100.13	237	10
49	5740			5303	5740		2	981020009085944	2016	2016-08-18	2017-06-16	302	1921	51.24	11.03	56.45	7	230	9	63.61	245	10	34.96	225	11	37.17	168	12	29.9	131	1	28.95	128	2	33.27	121	3	38.9	210	4
61	5741			5319	5741	4353	3	952000000843097	2016	2016-08-01	2017-03-06	217	1342	156.75	13.42	136.16	28.83	223	8	131.95	294	9	99.67	248	10	117.47	166	11	75.58	113	12	65.33	128	1	180.9	147	2
74	5742				5742		1	981020000200803	2016	2016-08-30	2017-01-20	143	693	153.44	28.28	121.39	7.16	221	9	112.97	233	10	92.37	127	11
22	5743		4363	5280	5743	4374	4	952000000854020	2016	2016-08-08	2017-01-10	155	963	136.47	18.74	84.86	6.43	260	8	125.21	278	9	109.64	229	10	83.93	136	11
75	5744				5744		1	981020009096429	2016	2016-08-08	2016-12-14	128	896	160.51	19.75	134.91	8.82	266	8	117.68	273	9	105.93	253	10
6	5745		4345	5311_5285	5745		3	981020009127341	2016	2016-08-08	2016-12-13	127	869	37.39	7.16	38.47	8.13	235	8	37.71	265	9	29.57	249	10	36.17	104	11
76	5746				5746		1	981020009095624	2016	2016-08-15	2017-01-04	142	720	217.96	18.08	179.39	4.84	196	8	146.43	225	9	144.85	200	10
77	5747				5747		1	981020009133435	2016	2016-08-30	2016-12-03	95	709	181.23	18.43	94.5	6.18	217	9	93.82	267	10	259.53	203	11
78	5748				5748		1	981020009093750	2016	2016-08-02	2017-05-15	286	1590	137.7	18.01	56.39	6.53	249	8	75.84	224	9	92.55	255	10	69.81	117	11							144.28	137	2	145.16	170	3	131.79	230	4
79	5749a				5749a		1	981020009179233	2016	2016-07-25	2016-09-22	59	442	15.1	4.26	46.23	9.24	370	8
80	5749b				5749b		1	981020009201598	2016	2016-09-26	2016-11-29	64	399	56.45	5.33	47.41	5.68	245	10	60.65	144	11
42	5750			5288	5750		2	981020009175839	2016	2016-09-05	2016-10-03	28	203	65.39	6.01	59.98	5.83	203	9
50	5752			5304	5752		2	952000000854470	2016	2016-08-08	2017-04-16	251	1275	381.15	33.71	195.41	5.57	274	8	261.07	226	9	171.92	219	10	160.13	164	11	163.07	103	12				236.25	132	2
4	5753		4343		5753		2	952000000855696	2016	2016-08-09	2017-02-04	179	1122	305.34	14.22	278.51	14.58	239	8	185.96	240	9	215.94	258	10	150.7	208	11
81	5754				5754	5283	2	981020009135845	2016	2016-08-01	2017-03-15	226	1276	202.16	7.43	144.76	7.61	202	8	143.71	242	9	127.29	245	10	61.54	174	11	120.2	106	12				150.99	149	2
82	5755				5755	5758_Year4	2	981020009187022	2016	2016-08-15	2016-12-29	136	823	122.96	8.88	84.47	6.49	250	9	105.67	251	10	97.78	202	11
83	5756				5756		1	981020009000912	2016	2016-07-12	2017-01-25	197	1016	171.89	42.04	90.76	8.79	216	8	149.32	253	9	151.98	249	10	89.51	137	11
84	5757				5757	4352	2	981020009137766	2016	2016-07-18	2016-12-19	154	1072	218.88	16.78	131.76	6.34	168	8	128.38	230	9	158.95	238	10	170.72	272	11	156.03	156	12
85	5758_Year3				5758_Year3		1	981020009187545	2016	2016-07-11	2016-11-16	128	863	153	19.34	98.26	9.98	228	8	113.75	234	9	91.43	228	10
86	4340_Year3					4340_Year3	1	981020000200785	2016	2016-09-19	2016-12-09	81	265	77.92	9.81	65.23	10.01	170	10
82	5758_Year4				5755	5758_Year4	2	981020009187022	2017	2017-07-26	2017-12-24	151	898	72.6	20.03	106.09	16.54	218	8		253	9		229	10		136	11
87	5724_2	A1Badger				5724_2	1	981020000351358	2017	2017-10-02	2017-12-25	84	1426	53.22	8.55	50.32	7.67	635	10	59.74	493	11
88	5292	A1Badger				5292	1	981020000351305/981020009088100	2017	2017-10-18	2017-11-07	20	327	110.37	9.57	91.93	9.53	327	11
89	5316					5316	1	981020009221168	2017	2017-08-28	2017-11-30	94	690	171.07	4.97	111.62	4.87	239	9	130.92	259	10	180.22	184	11
90	5314					5314	1	981020009135040	2017	2017-08-29	2017-11-26	89	576	62.94	16.45	30.04	6.59	240	9	42.3	238	10
47	5313			5297	5732	5313	3	981020009181451	2017	2017-08-28	2017-12-07	101	724	86.52	13.04	52.1	15.95	272	9	91.79	224	10	92.64	178	11
8	5311		4348	5291		5311	3	981020009135023	2017	2017-08-24	2017-12-06	104	724	114.91	15.38	58.16	5.29	248	9	60.68	240	10	94.81	184	11
91	5308	A1Badger				5308	1	981020009093208	2017	2017-10-16	2017-11-11	26	331	59.8	6.69	61.68	7.98	331	10
92	5305					5305	1	981020009140464	2017	2017-09-18	2017-11-13	56	457	114.31	4.85	75.29	4.83	264	10
93	5304					5304	1	981020009169823	2017	2017-09-18	2017-10-21	33	282	122.09	10.27	88.11	10.07	239	10
19	5301		4360			5301	2	981020009087269	2017	2017-09-18	2017-11-20	63	399	97	19.7	81.45	7.67	205	10	64.84	181	11
56	5300			5313		5300	2	981020009193753	2017	2017-08-22	2017-11-23	93	631	118.35	13.34	70.72	5.54	265	9	83.37	207	10	96.65	153	11
94	5299					5299	1	981020000200815	2017	2017-09-18	2017-10-06	18	130	56.81	7.74	47.97	6.98	130	9
95	5298	A1Badger				5298	1	981020009186030	2017	2017-10-02	2017-12-06	65	883	128.91	17.14	129.39	16.38	490	10	100.98	303	11
96	5297					5297	1	981020000200826	2017	2017-09-12	2017-10-28	46	285	90.5	6.98	84.14	10.17	180	9
97	5291					5291	1	981020009191647	2017	2017-09-25	2017-11-15	51	262	71.39	7.98	73.79	8.02	189	10
98	5288	A1Badger				5288	1	981020009171887	2017	2017-10-16	2017-12-29	74	1346	163.95	39.31	91.6	8.95	727	11	99.64	446	12
99	5285					5285	1	981020009089912	2017	2017-09-11	2017-10-29	48	317	217.56	12.34	157.23	6.64	192	9
81	5283				5754	5283	2	981020009135845	2017	2017-08-30	2017-10-31	62	487	150.32	18.7	103.56	11.32	244	9	107.06	237	10
100	5282					5282	1	981020000200814	2017	2017-09-12	2017-11-07	56	365	160.82	19.77	136.99	9.02	209	9
101	5281	A1Badger				5281	1	981020009117088	2017	2017-10-13	2017-11-11	29	472	80.71	12.99	80.38	11.63	472	10
102	5280					5280	1	981020009121939	2017	2017-09-05	2017-12-04	90	617	159.89	8.95	148.81	4.43	198	9	100.45	231	10	65.59	188	11
103	4378					4378	1	981020009130046	2017	2017-08-02	2017-12-03	123	792	78.86	20.02	43.04	5.07	248	8	56.33	220	9	54.48	233	10
24	4376		4365			4376	2	945000001514638	2017	2017-07-12	2017-12-04	145	933	163.24	15.7	98.71	9.99	199	7	151.89	235	8	151.63	216	9	125.08	192	10
22	4374		4363	5280	5743	4374	4	952000000854020	2017	2017-08-08	2017-11-29	113	798	149.65	14.54	138.78	18.71	244	8	88.56	258	9	62.53	230	10
63	4372				5719	4372	2	981020009046905	2017	2017-07-25	2017-12-03	131	904	205.27	17.33	207.49	18.28	190	8	190	251	9	251	248	10	248	184	11
104	4370					4370	1	981020009205290	2017	2017-07-17	2017-12-02	138	857	132.93	21.22	115.33	8.68	199	8	118.01	230	9	111.22	209	10	82.83	187	11
105	4369					4369	1	981020009175424	2017	2017-08-01	2017-11-28	119	757	123.29	8.03	78.42	10.18	191	8	86.47	225	9	123.5	224	10
36	4368		4378		5734	4368	3	981020009120852	2017	2017-07-11	2017-12-04	146	939	65.92	32.45	29.5	6.27	195	7	30.04	220	8	33.92	225	9	9.84	205	10
60	4366			5318	5730	4366	3	981020009092224	2017	2017-07-31	2017-12-04	126	901	148.61	16.3	76.91	4.94	220	8	104.79	253	9	119.73	224	10	101.77	182	11
106	4364					4364	1	981020000200851	2017	2017-07-17	2017-12-05	141	1010	154.7	6.01	147.18	30.02	204	8	136.21	237	9	130.61	234	10	131.81	214	11
107	4363					4363	1	981020009173170	2017	2017-09-14	2017-12-04	81	318	171.46	17.35	169.69	6.98	128	9	102.65	151	10
54	4361			5309	5726	4361	3	952000000854559	2017	2017-08-22	2017-12-10	110	694	104.79	12.67	64.64	5.28	226	9	70.64	203	10	82.07	190	11
108	4360					4360	1	981020009128058	2017	2017-07-11	2017-12-07	149	1050	91.74	26.4	106.02	12.49	212	7	82.51	230	8	72.61	235	9	60.4	226	10
109	4359					4359	1	981020000200831	2017	2017-08-01	2017-10-08	68	523	61.07	10.23	45.02	8.48	240	8	53.91	230	9
51	4357			5305	5729	4357	3	981020009078631	2017	2017-07-31	2017-12-04	127	915	135.76	10.27	78.08	4.9	245	8	109.19	243	9	11.68	236	10	68.84	174	11
110	4356					4356	1	981020009083232	2017	2017-08-09	2017-12-04	117	796	141.24	5.98	148.42	20.52	209	8	88.06	238	9	104.58	223	10
111	4354					4354	1	981020000200675	2017	2017-08-21	2017-09-14	24	178	54.13	4.68	84.69	13	178
61	4353			5319	5741	4353	3	952000000843097	2017	2017-07-31	2017-12-05	127	806	46.29	2.34	105.2	4.7	208	8	108.68	237	9	33.33	216	10	118.09	133	11
84	4352				5757	4352	2	981020009137766	2017	2017-07-17	2017-12-09	145	1031	230.3	10.44	181.66	5.95	201	8		243	9		235	10		230	11
69	4351				5727	4351	2	981020009179619	2017	2017-07-12	2017-12-04	145	845	140.93	10.54	129.51	23.47	187	7	54.33	213	8	150.55	203	9	82.58	185	10
[truncated: 7 more columns]
